# Supplementary material for: Improvement of variant reclassification in genetic neurodevelopmental conditions
Source: Genet Med Open. 2024 Apr 9;2:101845. doi: 10.1016/j.gimo.2024.101845 (PMC11613566; doi:10.1016/j.gimo.2024.101845)
Supplement: Supplemental Table 1 — Genetic laboratory reports were submitted from 71 different countries (tab 1) for 91 genetic conditions (tab 2). Criteria applied for revisions in classification are itemized for each variant (tab 3). [file mmc2.xlsx]

## Sheet: Location of participants
Country	Number of participants
Argentina	5
Australia	64
Austria	6
Azerbaijan	1
Belarus	2
Belgium	8
Bosnia and Herzegovina	1
Brazil	23
Bulgaria	2
Canada	91
Chile	9
China	5
Colombia	6
Costa Rica	1
Croatia	2
Cyprus	3
Denmark	6
Dominican Republic	1
Ecuador	3
Egypt	1
Estonia	2
Finland	2
France	42
Georgia	1
Germany	34
Greece	2
Hungary	2
Iceland	2
India	9
Indonesia	1
Ireland	10
Israel	18
Italy	15
Jordan	1
Kazakhstan	1
Kuwait	1
Lebanon	1
Lithuania	1
Malaysia	2
Mexico	8
Netherlands	34
New Zealand	3
Norway	11
Pakistan	2
Panama	1
Peru	1
Poland	12
Portugal	9
Puerto Rico	2
Reunion	1
Romania	9
Russian Federation	11
Saudi Arabia	3
Scotland	1
Serbia and Montenegro	1
Singapore	1
Slovakia	1
Slovenia	2
South Africa	1
Spain	48
Suriname	1
Sweden	7
Switzerland	4
Taiwan	2
Turkey	2
Ukraine	1
United Arab Emirates	3
United Kingdom	123
United States	1467
United States Minor Outlying Islands	2
Uruguay	2

## Sheet: Genetic conditions included
Genetic condition	Number of genetic reports
1q21.1 deletion	67
1q21.1 duplication	82
2p16.3 deletion	8
7q11.23 duplication	25
15q11.2 BP1-BP2 deletion	38
15q13.3 deletion	9
16p11.2 deletion	208
16p11.2 duplication	125
16p12.1 deletion	8
17q12 duplication	6
ADNP	31
ANK2	10
ANKRD11	27
ARID1B	22
ASH1L	9
ASXL3	75
AUTS2	15
BRSK2	5
CHAMP1	44
CHD2	15
CHD3	6
CHD8	22
CLCN4	16
CSDE1	9
CSNK2A1	74
CSNK2B	17
CTBP1	5
CTNNB1	142
CUL3	12
DDX3X	8
DEAF1	10
DISTAL 16p11.2 deletion	54
DISTAL 16p11.2 duplication	20
DLG4	26
DNMT3A	9
DYNC1H1	6
DYRK1A	47
EHMT1	11
EIF3F	6
FOXP1	17
GIGYF1	5
GRIN1	13
GRIN2A	11
GRIN2B	92
HECW2	9
HIVEP2	40
HNRNPH2	43
HNRNPU	7
IRF2BPL	15
KDM5B	10
KDM6B	14
KMT2C	11
KMT2E	8
KMT5B	11
MBD5	7
MED13	12
MED13L	84
MEF2C	11
MYT1L	9
NEXMIF	7
NR4A2	8
NRXN1	6
PACS1	34
PPP2R1A	15
PPP2R5D	130
PPP3CA	14
PTCHD1	11
SCN1A	7
SCN1B	5
SCN2A	199
SETBP1	59
SETD5	16
SIN3A	7
SLC6A1	114
SMARCA4	5
SMARCC2	5
SOX5	5
STXBP1	187
SYNGAP1	86
TANC2	16
TAOK1	10
TBR1	17
TCF20	7
TLK2	7
TRIO	11
TRIP12	19
UPF3B	5
USP9X	8
VPS13B	21
WAC	6
WDFY3	15

## Sheet: Classification criteria applied
Genetic condition	Lab classification	Latest variant classification	Variant Description	p_nomen	Notes on recurance	Variant classification	Additional criteria we applied to recalssify
ADNP	vus	likely_pathogenic	NM_015339.2:c.201G>C	Gln67His	n/a	PS3+PS2	Functional studies (RNA)
ANK2	vus	likely_pathogenic	NM_001148.4:c.5847dup	Pro1950Tyrfs*9	n/a	PM2+PVS1	Updated disease association
ANK2	vus	likely_pathogenic	NM_001148.4:c.5847dup	Pro1950Tyrfs*9	n/a	PM2+PVS1	Updated disease association
ASH1L	vus	pathogenic	NM_018489.3:c.7252C>T	Arg2418*	n/a	PVS1+PS2+PM2	Updated disease association
ASXL3	vus	likely_pathogenic	NM_030632.1:c.6165del	Lys2055Asnfs*25	n/a	PVS1+PM2	Updated disease association
ASXL3	vus	pathogenic	NM_030632.1:c.4164dup	Thr1389fs	n/a	PM2+PVS1	Updated disease association
ASXL3	vus	pathogenic	NM_030632.1:c.1471C>T	Gln491*	n/a	PM2+PVS1	Updated disease association
ASXL3	vus	likely_pathogenic	NM_030632.3:c.4330C>T	Arg1444*	n/a	PVS1+PM2+PS4	Recurrence (case series)
CHAMP1	vus	pathogenic	NM_032436.4:c.2029G>T	Glu677*	n/a	PVS1+PM2+PM6 (lit)	Updated disease association
CHD3	vus	likely_pathogenic	NM_001005271.2:c.3020C>T	Ser1007Phe	n/a	PM2+PP3+PS2	De novo criteria
CHD8	vus	likely_pathogenic	NM_001170629.2:c.4818-1G>A	-	n/a	PVS1+PM2	Updated disease association
CSDE1	vus	pathogenic	NM_001130523.3:c.381dup	Pro128Tyrfs*5	n/a	PVS1+PM2+PS2	Updated disease association
CSNK2A1	vus	pathogenic	NM_177559.2:c.149A>C	Tyr50Ser	n/a	PS2+PS4	Recurrence (case series)
CSNK2A1	vus	likely_pathogenic	NM_177559.2:c.524A>G	Asp175Gly	n/a	PM2+PP3+PS2	De novo criteria
CSNK2A1	vus	pathogenic	NM_177559.2:c.934C>T	Arg312Trp	n/a	PS4+PM2+PS2+PP3	De novo criteria
CSNK2A1	vus	pathogenic	NM_177559.2:c.593A>G	Lys198Arg	Seen 7x in Simons Searchlight	PM2+PS2+PS4+PP3+PM1+PP2	Recurrent
CSNK2A1	vus	pathogenic	NM_177559.2:c.593A>G	Lys198Arg	Seen 7x in Simons Searchlight	PM2+PS2+PS4+PP3+PM1+PP2	Recurrent
CSNK2A1	vus	pathogenic	NM_177559.2:c.593A>G	Lys198Arg	Seen 7x in Simons Searchlight	PM2+PS2+PS4+PP3+PM1+PP2	Recurrent
CSNK2B	vus	likely_pathogenic	NM_001320.7:c.256C>T	Arg86Cys	n/a	PM2+PM6+PP2+PP3	Different application of ACMG criteria
DLG4	vus	likely_pathogenic	NM_001365.3:c.67G>T	Ala23Ser	n/a	PS2+PM2	De novo criteria
DLG4	vus	pathogenic	NM_001365.3:c.2203_2207delinsT	Val735Trpfs*12	n/a	PM2+PVS1_moderate	Updated disease association
DYRK1A	vus	likely_pathogenic	NM_001396.5:c.1400G>A	Arg467Gln	n/a	PS2+PM2+PP3+PM1	Different application of ACMG criteria
FOXP1	vus	likely_pathogenic	NM_032682.6:c.1592_1606del	Gly531_Thr535del	n/a	PM2 + PM4+PM1+PP2	Mutation hotspot
GRIN2A	vus	pathogenic	NM_000833.3:c.2054T>G	Val685Gly	n/a	PS2+PS3+PM2+PP3	Functional studies (literature)
GRIN2B	vus	likely_pathogenic	NM_000834.3:c.1672G>A	Val558Ile	n/a	PM2+PP3+PS2+PP2	In silico
GRIN2B	vus	pathogenic	chr12:14042568-14133113	-	n/a	0(1A)+ 0.90(2E)+0(3A)+0.15(4C)	Updated disease association
GRIN2B	vus	likely_pathogenic	NM_000834.3:c.2776C>T	Arg926*	n/a	PM2+PS2+PM4	De novo criteria
GRIN2B	vus	likely_pathogenic	NM_000834.3:c.2087G>A	Arg696His	n/a	PM2+PS4+PP3+PP2	Recurrence (case series)
GRIN2B	vus	pathogenic	NM_000834.3:c.2459G>C	Gly820Ala	Seen 3x in Simons Searchlight	PM2+PS2+PM5+PS4	Recurrent
HECW2	vus	likely_pathogenic	NM_020760.4:c.794A>G	Asp265Gly	n/a	PS2+PM2+PP3	De novo criteria
HNRNPH2	vus	likely_pathogenic	NM_019597.5:c.629A>G	Tyr210Cys	n/a	PS2+PM1+PM2 (agreed)	Updated disease association
HNRNPH2	vus	likely_pathogenic	NM_019597.5:c.638C>T	Pro213Leu	n/a	PM2+PP3+PM1+PM6	Mutation hotspot
HNRNPH2	vus	pathogenic	NM_019597.4:c.340C>T	Arg114Trp	Seen 3x in Simons Searchlight	PM2+PP3+PS2+PS4	Recurrent
HNRNPH2	vus	likely_pathogenic	NM_019597.4:c.617G>A	Arg206Gln	Seen 6x in Simons Searchlight	PS2+PS4	Recurrent
HNRNPU	vus	likely_pathogenic	NM_004501.3:c.2319_2320del	Asn773Lysfs*60	n/a	PM2+PM4+PM6	Different application of ACMG criteria
IRF2BPL	vus	likely_pathogenic	NM_024496.3:c.2122del	Ala708Profs*59	n/a	PVS1-moderate+PS2+PM2	De novo criteria
KDM6B	vus	likely_pathogenic	NM_001080424.1:c.4540A>G	Met1514Val	n/a	PS2+PM2+PP3	De novo criteria
MED13	vus	likely_pathogenic	NM_005121.2:c.2692-2A>G	-	n/a	PVS1+PM2	Updated disease association
MED13	vus	likely_pathogenic	NM_005121.2:c.2692-2A>G	-	n/a	PVS1+PM2	Updated disease association
MED13L	vus	pathogenic	chr12:116411479-116625655	-	n/a	0(1A)+0.90(2E,PVS1)+0(3A)+0.1(5A,4C)	Updated disease association
MED13L	vus	likely_pathogenic	NM_015335.4:c.4200_4205del	Leu1401_Pro1402del	n/a	PM2+PM4+PM6	De novo criteria
MEF2C	vus	likely_pathogenic	NM_001131005.2:c.52C>G	Gln18Glu	n/a	PS2+PM2	De novo criteria
PPP2R1A	vus	likely_pathogenic	NM_014225.5:c.547C>T	Arg183Trp	n/a	PM2+PS2 (applied case)+PP3	Functional studies (literature)
PPP2R5D	vus	likely_pathogenic	NM_006245.3:c.752A>T	Asp251Val	Seen 3x in Simons Searchlight	PM2+PP3+PS2 (previous case)	Recurrent
PPP2R5D	vus	likely_pathogenic	NM_006245.3:c.751G>C	Asp251His	Seen 3x in Simons Searchlight	PM6+PM2+PP3+PP2+PM5	Recurrent
PPP2R5D	vus	pathogenic	NM_006245.3:c.589G>A	Glu197Lys	Seen 3x in Simons Searchlight	PM2+PS4(mod)+PM1+PS2+PP3	Recurrent
PPP2R5D	vus	likely_pathogenic	NM_006236.1:c.751G>T	Asp251Tyr	Seen 5x in Simons Searchlight	PM2+PP3+PS4	Recurrent
PPP2R5D	vus	pathogenic	NM_006245.3:c.1258G>A	Glu420Lys	Seen 8x in Simons Searchlight	PS2+PS4	Recurrent
PPP2R5D	vus	pathogenic	NM_006245.3:c.598G>A	Glu200Lys	Recurring Variant	PM6+PM1+PS4	Recurrent
PPP3CA	vus	likely_pathogenic	NM_000944.4:c.844G>A	Glu282Lys	n/a	PM2+PP3+PS2	De novo criteria
PTCHD1	vus	likely_pathogenic	chrX:23316631-23362476	-	n/a	0(1A)+0.90(2C)+0(3A)+0(5F)	Updated disease association
PTCHD1	vus	likely_pathogenic	chrX:23316631-23362476	-	n/a	0(1A)+0.90(2C)+0(3A)+0(5F)	Updated disease association
PTCHD1	vus	likely_pathogenic	NM_173495.2:c.907G>A	Gly303Arg	n/a	PS2+PM2	De novo criteria
SCN2A	vus	likely_pathogenic	NM_021007.2:c.4502T>C	Met1501Thr	n/a	PS2+PM2+PM1+PP3	De novo criteria
SCN2A	vus	likely_pathogenic	NM_021007.2:c.5339G>T	Ser1780Ile	n/a	PM2+PP3+PS2	In silico
SCN2A	vus	likely_pathogenic	NM_021007.2:c.4896_4897insT	Ile1633Tyrfs*30	n/a	PM2+PVS1	De novo criteria
SCN2A	vus	likely_pathogenic	NM_021007.2:c.4610_4614delinsGCATC	Ile1537_Met1538delinsSerIle	n/a	PS2+PM2+PP3	De novo criteria
SCN2A	vus	likely_pathogenic	NM_021007.2:c.4372_4374del	Ile1458del	n/a	PS2+PM2+PP3	De novo criteria
SCN2A	vus	likely_pathogenic	NM_021007.2:c.4372_4374del	Ile1458del	n/a	PS2+PM2+PP3	De novo criteria
SCN2A	vus	likely_pathogenic	NM_021007.2:c.3778A>G/NM_021007.2:c.3778A>C	Lys1260Glu / Lys1260Gln	n/a	PP4+PS2+PP3	Different application of ACMG criteria
SCN2A	vus	likely_pathogenic	NM_021007.2:c.4506A>T	Lys1502Asn	n/a	PS2+PM2+PP3	De novo criteria
SCN2A	vus	likely_pathogenic	NM_021007.2:c.4801G>T	Val1601Leu	n/a	PS2+PM2+PP3	De novo criteria
SCN2A	vus	likely_pathogenic	NM_021007.2:c.2642T>C	Leu881Pro	n/a	PS2+PM2+PP3	De novo criteria
SCN2A	vus	likely_pathogenic	NM_021007.2:c.4972C>T	Pro1658Ser	n/a	PM2+PP3+PS2 (lit case)+PS3_supporting	Recurrence (case series)
SCN2A	vus	likely_pathogenic	NM_021007.2:c.2783T>C	Phe928Ser	n/a	PM2+PP3+PS2	De novo criteria
SCN2A	vus	likely_pathogenic	NM_021007.2:c.4492T>A	Tyr1498Asn	n/a	PM2+PM1+PM6	De novo criteria
SETBP1	vus	pathogenic	NM_015559.3:c.2621A>G	Asp874Gly	n/a	PS2+PM2+PP3+PM1	Updated disease association
SETBP1	vus	likely_pathogenic	NM_015559.3:c.2572G>A	Glu858Lys	Seen 3x in Simons Searchlight	PM2+PP3+PS2	Recurrent
SETBP1	vus	likely_pathogenic	NM_015559.3:c.2572G>A	Glu858Lys	Seen 3x in Simons Searchlight	PS2+PM2+PP3	Recurrent
SLC6A1	vus	likely_pathogenic	NM_003042.3:c.639_650del	Thr217_Ile220del	n/a	PM2+PS2+PP3	Different application of ACMG criteria
SLC6A1	vus	pathogenic	chr3:11049517-11290122	-	n/a	0(1A)+0.90(2C-1)+0(3A)+0.15(5A,4C)	De novo criteria
SLC6A1	vus	likely_pathogenic	NM_003042.3:c.1168_1176del	Leu390_Leu392del	n/a	PM6+ PM4+ PM2	Different application of ACMG criteria
SLC6A1	vus	likely_pathogenic	NM_003042.3:c.317A>G	Gln106Arg	n/a	PS4+ PM6+ PM2+ PP3	Recurrence (case series)
SLC6A1	vus	likely_pathogenic	NM_001348250.1:c.890G>A	Gly297Glu	n/a	PM2+PM5+PM1	De novo criteria
SLC6A1	vus	likely_pathogenic	NM_003042.3:c.787G>A	Gly263Arg	n/a	PM2+PP3+PP2+PS2	De novo criteria
SLC6A1	vus	likely_pathogenic	NM_003042.3:c.1024G>A	Val342Met	Seen 3x in Simons Searchlight	PS2_VeryStong+PM2+PP2+PP1	Recurrent
SLC6A1	vus	likely_pathogenic	NM_003042.3:c.1531G>A	Val511Met	Seen 5x in Simons Searchlight	PM2+PS4_moderate+PS2+PP3	Recurrent
STXBP1	vus	likely_pathogenic	NM_003165.3:c.755T>C	Met252Thr	n/a	PM2+PP3+PS2	De novo criteria
STXBP1	vus	likely_pathogenic	NM_003165.3:c.37+3A>T	IVS1+3A>T	n/a	PM2+PVS1	De novo criteria
STXBP1	vus	likely_pathogenic	NM_003165.3:c.734A>G	His245Arg	n/a	PS4+ PM6+ PM2+ PP3	Recurrence (case series)
STXBP1	vus	likely_pathogenic	NM_003165.3:c.1654T>C	Cys552Arg	n/a	PM2+PS4-moderate+PS3+PP3-supporting+PM6	Functional studies (literature)
STXBP1	vus	likely_pathogenic	NM_003165.3:c.1627G>C	Gly543Arg	n/a	PM6+ PM5+ PM2+ PP3	Recurrence (case series)
STXBP1	vus	likely_pathogenic	NM_003165.3:c.416C>A	Pro139Gln	n/a	PM2+ PM5+ PM6+ PP3	Recurrence (case series)
STXBP1	vus	likely_pathogenic	NM_003165.3:c.1643A>T	Asn548Ile	n/a	PM2+PM1+PM6	Mutation hotspot
STXBP1	vus	likely_pathogenic	NM_003165.3:c.1249+1G>A	-	n/a	PVS1+PP3+PM2	In silico
TRIO	vus	likely_pathogenic	NM_007118.3:c.4394A>G	Asn1465Ser	n/a	PM2+PM6 (stanford case)+PP3+PP2	Different application of ACMG criteria
TRIO	vus	likely_pathogenic	NM_007118.3:c.4394A>G	Asn1465Ser	n/a	Variation ID 976785 Pathogenic by GeneDx (8/21- PM2 + PP3) and LP by Stanford (1/2020- PM6 + PM2 + PM1 + PP2 + PP3)	Recurrence (case series)
TRIP12	vus	likely_pathogenic	NM_004238.3:c.4190+5G>A	-	n/a	PM2+PS2+PS3-supporting	Functional studies (RNA)
TRIP12	vus	likely_pathogenic	NM_001348328.1:c.1915A>G	Ser639Gly	n/a	PP3+ PM2+ PS2	De novo criteria
